# Supplementary material for: Rapid Absorption of Naloxone from Eye Drops
Source: Pharmaceuticals (Basel). 2022 Apr 25;15(5):532. doi: 10.3390/ph15050532 (PMC9143859; doi:10.3390/ph15050532)
Supplement: Supplementary file 1 [file pharmaceuticals-15-00532-s001.zip]

Archive with 1 entries (1 files):
- pharmaceuticals-1686595-supplementary.pdf
